# Supplementary material for: Anti-SARS-CoV-2 IgG Seroprevalence in Tyrol, Austria, among 28,768 Blood Donors between May 2022 and March 2023
Source: Vaccines (Basel). 2024 Mar 8;12(3):284. doi: 10.3390/vaccines12030284 (PMC10976183; doi:10.3390/vaccines12030284)
Supplement: Supplementary file 1 [file vaccines-12-00284-s001.zip]

Archive with 1 entries (1 files):
- vaccines-2878803-supplementary.pdf
